# Supplementary material for: Isotropic shrinkage of patterned vacancies enables three-dimensional nanoprecise metastructures for visible light applications
Source: Nat Photonics. 2026 May 12;20(6):653–63. doi: 10.1038/s41566-026-01896-1 (PMC13241318; doi:10.1038/s41566-026-01896-1)
Supplement: Supplementary file 2 — Depth and diameter data in Fig. 2b. [file 41566_2026_1896_MOESM2_ESM.xlsx]

## Sheet: 2b
	Sample 1		Sample 2
Power (mW)	Depth (um)	Diameter (um)	Depth (um)	Diameter (um)
28	11.625	40.894	12.125	40.443
29	11.5	39.985	11.125	38.625
30	11.5	39.985	9.75	39.08
31	11.125	40.894	11.625	39.988
32	11	40.894	10.625	39.534
33	11	40.894	10.875	38.625
Mean	11.1562	39.9867
SD	0.603317	0.865316
