# Supplementary material for: Isotropic shrinkage of patterned vacancies enables three-dimensional nanoprecise metastructures for visible light applications
Source: Nat Photonics. 2026 May 12;20(6):653–63. doi: 10.1038/s41566-026-01896-1 (PMC13241318; doi:10.1038/s41566-026-01896-1)
Supplement: Supplementary file 3 — Inverse greyscale profile data in Fig. 3e, FWHM statistical data in 3f, AFM height data in 3i and step height statistical data in Fig. 3j. [file 41566_2026_1896_MOESM3_ESM.xlsx]

## Sheet: 3e
Scanning length (nm)	Inverse grayscale profile
0	104.146
4.685	103.697
9.37	103.885
14.056	103.846
18.741	104.185
23.426	104.369
28.111	104.467
32.796	104.928
37.482	105.054
42.167	105.485
46.852	105.746
51.537	105.892
56.223	106.136
60.908	106.003
65.593	106.103
70.278	106.087
74.963	105.764
79.649	106.026
84.334	106.52
89.019	106.761
93.704	106.779
98.389	106.5
103.075	105.939
107.76	105.7
112.445	105.397
117.13	104.985
121.816	104.915
126.501	104.754
131.186	104.333
135.871	104.164
140.556	104.041
145.242	103.641
149.927	103.397
154.612	103.305
159.297	103.421
163.982	103.533
168.668	103.472
173.353	103.767
178.038	104.203
182.723	104.59
187.408	104.349
192.094	104.536
196.779	104.91
201.464	105.587
206.149	105.662
210.835	105.692
215.52	105.728
220.205	105.82
224.89	105.731
229.575	105.428
234.261	105.195
238.946	104.326
243.631	103.628
248.316	103.292
253.001	103.374
257.687	103.669
262.372	103.603
267.057	103.677
271.742	103.603
276.428	103.446
281.113	102.769
285.798	102.426
290.483	102.064
295.168	102.236
299.854	102.4
304.539	102.395
309.224	102.805
313.909	103.444
318.594	103.569
323.28	103.026
327.965	102.844
332.65	102.505
337.335	102.203
342.021	102.067
346.706	102.126
351.391	102.156
356.076	102.3
360.761	102.869
365.447	103.633
370.132	104.328
374.817	104.918
379.502	105.233
384.187	105.154
388.873	104.859
393.558	104.541
398.243	104.29
402.928	104.113
407.613	104.2
412.299	104.967
416.984	105.654
421.669	105.754
426.354	105.587
431.04	104.844
435.725	104.051
440.41	103.628
445.095	103.061
449.78	101.956
454.466	101.241
459.151	100.844
463.836	100.608
468.521	100.536
473.206	100.838
477.892	101.459
482.577	102.864
487.262	103.572
491.947	103.9
496.633	103.833
501.318	103.205
506.003	102.91
510.688	102.923
515.373	103.033
520.059	103.677
524.744	104.19
529.429	105.023
534.114	105.397
538.799	105.71
543.485	105.769
548.17	106.003
552.855	106.041
557.54	105.982
562.225	105.723
566.911	105.772
571.596	105.756
576.281	105.208
580.966	104.033
585.652	102.3
590.337	100.421
595.022	98.2615
599.707	96.4128
604.392	94.8333
609.078	93.7744
613.763	92.6128
618.448	91.5256
623.133	90.0667
627.818	88.5538
632.504	87.3103
637.189	86.2641
641.874	85.2692
646.559	84.8462
651.245	85.6
655.93	86.9487
660.615	89.259
665.3	92.0872
669.985	95.3308
674.671	98.3718
679.356	101.369
684.041	104.61
688.726	107.439
693.411	110.046
698.097	111.795
702.782	112.464
707.467	113.256
712.152	113.603
716.837	113.123
721.523	111.764
726.208	110.415
730.893	109.441
735.578	108.536
740.264	108.038
744.949	107.779
749.634	107.667
754.319	107.097
759.004	106.52
763.69	105.533
768.375	105.462
773.06	105.113
777.745	104.949
782.43	105.144
787.116	104.882
791.801	104.833
796.486	104.374
801.171	103.597
805.857	102.908
810.542	102.159
815.227	101.164
819.912	100.423
824.597	100.005
829.283	99.7538
833.968	99.6333
838.653	99.2385
843.338	99.5
848.023	99.9692
852.709	100.503
857.394	100.895
862.079	100.941
866.764	101.046
871.449	100.741
876.135	100.464
880.82	100.723
885.505	101.226
890.19	102.336
894.876	103.113
899.561	103.6
904.246	103.49
908.931	102.741
913.616	101.756
918.302	100.715
922.987	99.9179
927.672	99.4769
932.357	99.4872
937.042	100.049
941.728	100.377
946.413	100.5
951.098	100.718
955.783	101.177
960.469	101.515
965.154	101.946
969.839	102.167
974.524	102.156
979.209	102.333
983.895	102.474
988.58	102.69
993.265	102.967
997.95	102.579
1002.63	101.995
1007.32	101.418
1012.01	100.956
1016.69	100.454
1021.38	100.215
1026.06	99.9205
1030.75	100.146
1035.43	100.303
1040.12	100.538
1044.8	100.992
1049.49	101.744
1054.17	102.205
1058.86	102.713
1063.54	102.918
1068.23	103.4
1072.91	103.705
1077.6	103.849
1082.28	103.559
1086.97	103.185
1091.65	102.687
1096.34	101.68
1101.03	100.933
1105.71	100.731
1110.39	100.721
1115.08	100.579
1119.77	100.692
1124.45	100.641
1129.14	100.756
1133.82	101.151
1138.51	101.195
1143.19	100.677
1147.88	100.031
1152.56	99.5205
1157.25	99.0385
1161.93	98.5872
1166.62	98.5385
1171.3	98.7333
1175.99	98.4897
1180.67	98.2
1185.36	97.9487
1190.04	97.6821
1194.73	97.482
1199.41	97.4564
1204.1	97.8897
1208.79	98.4462
1213.47	99.0513
1218.15	99.4692
1222.84	100.079
1227.53	100.482
1232.21	100.677
1236.9	100.682
1241.58	99.9769
1246.27	99.0641
1250.95	98.041
1255.64	97.7513
1260.32	98.2385
1265.01	98.9667
1269.69	99.9385
1274.38	100.754
1279.06	101.697
1283.75	102.577
1288.43	103.638
1293.12	104.277
1297.8	104.528
1302.49	104.654
1307.17	104.315
1311.86	103.769
1316.55	103.21
1321.23	102.551
1325.91	101.413
1330.6	100.726
1335.29	99.7179
1339.97	98.5923
1344.66	97.5462
1349.34	96.5718
1354.03	95.5974
1358.71	94.9872
1363.4	94.3718
1368.08	93.9282
1372.77	94.2
1377.45	94.9795
1382.14	95.4462
1386.82	96.1513
1391.51	96.7974
1396.19	97.2744
1400.88	97.7923
1405.56	97.9179
1410.25	97.8872
1414.93	97.8538
1419.62	98.1846
1424.31	98.1308
1428.99	98.5949
1433.67	98.7205
1438.36	98.7462
1443.05	98.6821
1447.73	98.9718
1452.42	99.0051
1457.1	99.0821
1461.79	99.0308
1466.47	98.982
1471.16	99.4128
1475.84	99.6923
1480.53	99.6436
1485.21	99.7538
1489.9	99.6538
1494.58	99.8256
1499.27	100.338
1503.95	100.585
1508.64	100.446
1513.32	100.254
1518.01	100.185
1522.69	100.003
1527.38	100.144
1532.06	100.295
1536.75	99.9513
1541.43	99.4513
1546.12	98.7487
1550.81	98.1513
1555.49	97.5564
1560.18	97.1256
1564.86	97.1667
1569.55	97.2462
1574.23	97.1487
1578.92	96.7051
1583.6	95.8282
1588.29	95.2154
1592.97	94.7359
1597.66	94.159
1602.34	93.4538
1607.03	92.9385
1611.71	92.6846
1616.4	92.5872
1621.08	92.659
1625.77	92.3923
1630.45	91.6795
1635.14	90.6538
1639.82	89.7744
1644.51	88.7744
1649.19	87.8641
1653.88	86.8359
1658.57	85.8282
1663.25	85.0436
1667.94	84.2436
1672.62	83.6641
1677.31	83.4769
1681.99	84.0769
1686.68	85.0538
1691.36	86.641
1696.05	89.0128
1700.73	91.7821
1705.42	94.5923
1710.1	97.0667
1714.79	99.4026
1719.47	100.987
1724.16	101.967
1728.84	102.531
1733.53	102.782
1738.21	102.992
1742.9	102.636
1747.58	102.492
1752.27	102.423
1756.95	102.133
1761.64	101.785
1766.33	101.833
1771.01	101.739
1775.69	101.623
1780.38	101.779
1785.07	101.474
1789.75	100.731
1794.44	100.141
1799.12	99.7718
1803.81	99.3077
1808.49	98.7231
1813.18	98.0436
1817.86	97.8949
1822.55	97.9256
1827.23	97.8641
1831.92	97.7872
1836.6	97.5872
1841.29	97.0667
1845.97	96.9744
1850.66	96.8615
1855.34	97.4282
1860.03	97.9949
1864.71	98.2205
1869.4	98.2231
1874.09	98.1718
1878.77	97.6923
1883.45	97.5923
1888.14	97.0513
1892.83	96.8949
1897.51	96.7256
1902.2	96.5615
1906.88	96.7872
1911.57	97.0795
1916.25	97.1718
1920.94	97.0051
1925.62	96.6128
1930.31	96.1692
1934.99	95.8103
1939.68	95.5051
1944.36	95.359
1949.05	95.4436
1953.73	95.9
1958.42	96.4359
1963.1	96.6359
1967.79	96.7923
1972.47	96.8026
1977.16	97.1128
1981.85	97.7538
1986.53	98.5821
1991.21	99.2872
1995.9	100.31
2000.59	101.159
2005.27	101.741
2009.96	102.241
2014.64	101.869
2019.33	101.18
2024.01	100.444
2028.7	99.9615
2033.38	99.341
2038.07	98.3282
2042.75	97.4667
2047.44	96.8333
2052.12	96.2615
2056.81	95.5795
2061.49	94.8872
2066.18	94.441
2070.86	94.2769
2075.55	94.7205
2080.23	95.0641
2084.92	95.5026
2089.61	96.018
2094.29	96.3
2098.97	96.8436
2103.66	97.1462
2108.34	97.2718
2113.03	97.5923
2117.72	97.7385
2122.4	97.8179
2127.09	98.3128
2131.77	98.741
2136.46	99.4308
2141.14	99.6692
2145.83	99.5487
2150.51	99.4179
2155.2	99.3718
2159.88	98.6692
2164.57	97.9231
2169.25	97.2564
2173.94	96.9897
2178.62	97.1051
2183.31	97.2103
2187.99	97.1897
2192.68	97.3872
2197.36	97.4564
2202.05	97.2436
2206.74	97.2872
2211.42	97.0256
2216.11	96.841
2220.79	97.0128
2225.48	97.1821
2230.16	97.141
2234.85	97.0949
2239.53	96.4667
2244.22	96.4846
2248.9	96.5615
2253.59	96.3718
2258.27	96.0103
2262.96	95.6949
2267.64	95.8846
2272.33	96.2385
2277.01	96.5744
2281.7	96.841

## Sheet: 3f
FWHM
61
62
76
59
50
77
82
66.7143
11.6864

## Sheet: 3i
Experiments
0	218.799
0.0788581	218.812
0.157716	218.678
0.236574	218.798
0.315432	218.569
0.39429	219.19
0.473149	221.293
0.552007	221.294
0.630865	219.508
0.709723	217.963
0.788581	218.36
0.867439	219.839
0.946297	220.526
1.02516	220.028
1.10401	220.35
1.18287	220.29
1.26173	220.61
1.34059	221.095
1.41945	219.191
1.4983	212
1.57716	200.051
1.65602	194.557
1.73488	194.775
1.81374	195.173
1.89259	195.537
1.97145	196.245
2.05031	196.982
2.12917	197.111
2.20803	198.744
2.28688	199.206
2.36574	196.116
2.4446	188.685
2.52346	178.628
2.60232	174.328
2.68118	173.91
2.76003	174.4
2.83889	174.491
2.91775	174.182
2.99661	174.22
3.07547	176.466
3.15432	177.693
3.23318	176.458
3.31204	172.369
3.3909	162.749
3.46976	154.003
3.54861	153.739
3.62747	154.989
3.70633	154.447
3.78519	154.06
3.86405	155.104
3.9429	155.698
4.02176	155.936
4.10062	156.253
4.17948	156.03
4.25834	151.283
4.3372	140.87
4.41605	134.26
4.49491	134.806
4.57377	135.737
4.65263	135.766
4.73149	136.272
4.81034	136.518
4.8892	136.381
4.96806	136.975
5.04692	138.813
5.12578	138.502
5.20463	130.917
5.28349	119.879
5.36235	115.658
5.44121	116.047
5.52007	115.405
5.59892	115.183
5.67778	116.469
5.75664	115.916
5.8355	115.309
5.91436	116.605
5.99322	117.732
6.07207	115.636
6.15093	106.414
6.22979	96.3293
6.30865	93.8159
6.38751	94.6901
6.46636	95.6046
6.54522	96.3997
6.62408	96.3567
6.70294	97.1326
6.7818	98.745
6.86065	100.257
6.93951	99.8634
7.01837	95.2507
7.09723	83.9919
7.17609	75.407
7.25494	75.0206
7.3338	76.7867
7.41266	77.605
7.49152	78.3792
7.57038	77.907
7.64924	77.0653
7.72809	77.8155
7.80695	78.9639
7.88581	76.9915
7.96467	69.7162
8.04353	58.3243
8.12238	54.0234
8.20124	56.4415
8.2801	57.8079
8.35896	57.2931
8.43782	58.0947
8.51667	58.3494
8.59553	58.961
8.67439	59.7004
8.75325	59.0878
8.83211	55.9358
8.91096	46.0272
8.98982	34.7436
9.06868	32.2552
9.14754	33.7106
9.2264	34.7888
9.30526	34.0099
9.38411	33.6731
9.46297	34.2059
9.54183	35.2822
9.62069	34.9352
9.69955	34.5737
9.7784	31.9288
9.85726	21.5028
9.93612	13.3516
10.015	11.5876
10.0938	11.1946
10.1727	11.1253
10.2516	10.936
10.3304	11.0814
10.4093	10.7117
10.4881	9.7752
10.567	10.1496
10.6458	18.7158
10.7247	53.3227
10.8036	113.099
10.8824	171.896
10.9613	206.45
11.0401	215.655
11.119	216.652
11.1979	217.401
11.2767	217.274
11.3556	216.465
11.4344	216.801
11.5133	217.111
11.5921	217.447
11.671	216.929
11.7499	217.291
11.8287	217.786
11.9076	219.026
11.9864	219.361
12.0653	220.697
12.1441	221.268
12.223	220.814
12.3019	220.634

## Sheet: 3j
Height for different patterns (nm)
19.8123		22.3884	2.4779
22.3966
20.4838
26.09
23.1592
