# Supplementary material for: Isotropic shrinkage of patterned vacancies enables three-dimensional nanoprecise metastructures for visible light applications
Source: Nat Photonics. 2026 May 12;20(6):653–63. doi: 10.1038/s41566-026-01896-1 (PMC13241318; doi:10.1038/s41566-026-01896-1)
Supplement: Supplementary file 4 — AFM depth data in Fig. 4c and phase versus depth data in Fig. 4d. [file 41566_2026_1896_MOESM4_ESM.xlsx]

## Sheet: 4c
Circle	Pattern #A	Pattern #B	Pattern #C	Average	SD	Fitting x	Fitting y
1	0.31525	0.26623	0.24	0.27383	0.0382	1	0.24599
2	0.39741	0.33035	0.33151	0.35309	0.03839	1.77778	0.33092
3	0.5163	0.44028	0.54383	0.50014	0.05364	2.55556	0.41585
4	0.5711	0.53386	0.72332	0.60943	0.10038	3.33333	0.50078
5	0.63441	0.62511	0.78133	0.68028	0.08763	4.11111	0.58571
6	0.76578	0.74855	0.97317	0.82917	0.12501	4.88889	0.67064
7	0.77238	0.8052	0.94409	0.84055	0.09115	5.66667	0.75557
8	0.89855	0.89902	0.95843	0.91867	0.03443	6.44444	0.8405
						7.22222	0.92543
						8	1.01036

## Sheet: 4d
Depth x 1 um per step size	Phase x 1 um per step size	Fitting x	Fitting y
0.31525	-0.1425	0.24	-0.12823
0.39741	-0.24825	0.32146	-0.1794
0.5163	-0.25875	0.40293	-0.23056
0.5711	-0.33075	0.48439	-0.28173
0.63441	-0.39525	0.56585	-0.3329
0.76578	-0.45375	0.64732	-0.38407
0.77238	-0.54375	0.72878	-0.43524
0.89855	-0.642	0.81024	-0.48641
0.26623	-0.162	0.89171	-0.53758
0.33035	-0.24	0.97317	-0.58875
0.44028	-0.225
0.53386	-0.317
0.62511	-0.388
0.74855	-0.396
0.8052	-0.488
0.89902	-0.527
0.24	-0.137
0.33151	-0.195
0.54383	-0.245
0.72332	-0.435
0.78133	-0.427
0.97317	-0.518
0.94409	-0.566
0.95843	-0.61
