# Supplementary material for: Isotropic shrinkage of patterned vacancies enables three-dimensional nanoprecise metastructures for visible light applications
Source: Nat Photonics. 2026 May 12;20(6):653–63. doi: 10.1038/s41566-026-01896-1 (PMC13241318; doi:10.1038/s41566-026-01896-1)
Supplement: Supplementary file 5 — Scanning height data in Fig. 5f. [file 41566_2026_1896_MOESM5_ESM.xlsx]

## Sheet: 5f
Scanning length (um)	Height (nm)	Height step
0	467.102	4
0.0229	642.964	4
0.0458	657.223	4
0.0687	666.729	4
0.0916	676.235	4
0.1145	685.741	8
0.1374	690.494	8
0.1603	695.247	8
0.1832	695.247	8
0.2061	700	8
0.229	700	8
0.2519	700	8
0.2748	695.247	8
0.2977	695.247	8
0.3206	690.494	8
0.3435	695.247	8
0.3664	695.247	8
0.3893	690.494	8
0.4122	685.741	8
0.4351	676.235	8
0.458	661.976	8
0.4809	642.964	8
0.5038	619.199	8
0.5267	595.433	8
0.5496	576.421	8
0.5725	547.903	8
0.5954	509.879	8
0.6183	457.596	2
0.6412	405.312	2
0.6641	357.782	2
0.687	310.252	2
0.7099	272.227	2
0.7328	219.944	2
0.7557	158.155	2
0.7786	101.118	2
0.8015	82.1062	2
0.8244	110.624	2
0.8473	148.649	2
0.8702	177.167	2
0.8931	200.932	2
0.916	215.191	2
0.9389	224.697	2
0.9618	234.203	2
0.9847	234.203	2
1.0076	234.203	2
1.0305	234.203	2
1.0534	243.709	2
1.0763	291.24	2
1.0992	357.782	2
1.1221	424.324	2
1.145	495.62	2
1.1679	557.409	2
1.1908	604.939	2
1.2137	633.458	8
1.2366	652.47	8
1.2595	661.976	8
1.2824	676.235	8
1.3053	685.741	8
1.3282	695.247	8
1.3511	700	8
1.374	700	8
1.3969	700	8
1.4198	700	8
1.4427	700	8
1.4656	700	8
1.4885	700	8
1.5114	700	8
1.5343	695.247	8
1.5572	695.247	8
1.5801	695.247	8
1.603	695.247	8
1.6259	690.494	8
1.6488	690.494	8
1.6717	685.741	8
1.6946	685.741	8
1.7175	685.741	8
1.7404	685.741	8
1.7633	680.988	8
1.7862	680.988	8
1.8091	680.988	8
1.832	680.988	5
1.8549	676.235	5
1.8778	671.482	5
1.9007	657.223	5
1.9236	638.211	5
1.9465	619.199	5
1.9694	595.433	5
1.9923	571.668	5
2.0152	547.903	5
2.0381	514.632	5
2.061	467.102	5
2.0839	429.077	5
2.1068	410.065	5
2.1297	400.559	5
2.1526	395.806	5
2.1755	391.053	5
2.1984	386.3	5
2.2213	386.3	5
2.2442	386.3	5
2.2671	381.547	5
2.29	381.547	5
2.3129	381.547	5
2.3358	386.3	5
2.3587	391.053	5
2.3816	391.053	5
2.4045	391.053	5
2.4274	395.806	5
2.4503	395.806	5
2.4732	395.806	5
2.4961	395.806	5
2.519	391.053	5
2.5419	386.3	5
2.5648	381.547	5
2.5877	376.794	5
2.6106	376.794	5
2.6335	372.041	5
2.6564	367.288	5
2.6793	362.535	5
2.7022	362.535	5
2.7251	367.288	5
2.748	381.547	5
2.7709	410.065	5
2.7938	471.855	5
2.8167	524.138	5
2.8396	557.409	5
2.8625	585.927	5
2.8854	604.939	5
2.9083	619.199	5
2.9312	633.458	8
2.9541	642.964	8
2.977	647.717	8
2.9999	657.223	8
3.0228	661.976	8
3.0457	666.729	8
3.0686	666.729	8
3.0915	666.729	8
3.1144	666.729	8
3.1373	666.729	8
3.1602	661.976	8
3.1831	661.976	8
3.206	666.729	8
3.2289	666.729	8
3.2518	666.729	8
3.2747	661.976	8
3.2976	661.976	8
3.3205	661.976	8
3.3434	661.976	8
3.3663	661.976	8
3.3892	652.47	8
3.4121	647.717	8
3.435	642.964	7
3.4579	633.458	7
3.4808	628.705	7
3.5037	628.705	7
3.5266	628.705	7
3.5495	633.458	7
3.5724	638.211	7
3.5953	638.211	7
3.6182	638.211	7
3.6411	642.964	7
3.664	642.964	7
3.6869	642.964	7
3.7098	638.211	7
3.7327	633.458	7
3.7556	633.458	7
3.7785	638.211	7
3.8014	642.964	7
3.8243	647.717	7
3.8472	647.717	7
3.8701	652.47	7
3.893	652.47	7
3.9159	647.717	7
3.9388	638.211	7
3.9617	619.199	7
3.9846	595.433	7
4.0075	566.915	7
4.0304	547.903	7
4.0533	519.385	4
4.0762	486.114	4
4.0991	448.089	4
4.122	410.065	4
4.1449	362.535	4
4.1678	310.252	4
4.1907	272.227	4
4.2136	257.968	4
4.2365	253.215	4
4.2594	253.215	4
4.2823	253.215	4
4.3052	257.968	4
4.3281	257.968	4
4.351	257.968	4
4.3739	253.215	4
4.3968	253.215	4
4.4197	253.215	4
4.4426	257.968	4
4.4655	257.968	4
4.4884	257.968	4
4.5113	257.968	4
4.5342	272.227	4
4.5571	300.746	4
4.58	329.264	4
4.6029	353.029	4
4.6258	381.547	4
4.6487	410.065	6
4.6716	438.583	6
4.6945	462.349	6
4.7174	481.361	6
4.7403	495.62	6
4.7632	509.879	6
4.7861	519.385	6
4.809	524.138	6
4.8319	528.891	6
4.8548	528.891	6
4.8777	524.138	6
4.9006	519.385	6
4.9235	519.385	6
4.9464	519.385	6
4.9693	524.138	6
4.9922	524.138	6
5.0151	528.891	6
5.038	528.891	6
5.0609	538.397	6
5.0838	552.656	6
5.1067	562.162	6
5.1296	581.174	6
5.1525	595.433	7
5.1754	609.692	7
5.1983	614.445	7
5.2212	623.952	7
5.2441	623.952	7
5.267	628.705	7
5.2899	628.705	7
5.3128	633.458	7
5.3357	638.211	7
5.3586	638.211	7
5.3815	633.458	7
5.4044	638.211	7
5.4273	638.211	7
5.4502	638.211	7
5.4731	633.458	7
5.496	633.458	7
5.5189	633.458	7
5.5418	633.458	7
5.5647	628.705	7
5.5876	628.705	7
5.6105	633.458	7
5.6334	633.458	7
5.6563	633.458	7
5.6792	633.458	7
5.7021	623.952	7
5.725	609.692	7
5.7479	595.433	7
5.7708	566.915	5
5.7937	543.15	5
5.8166	519.385	5
5.8395	490.867	5
5.8624	457.596	5
5.8853	424.324	5
5.9082	400.559	5
5.9311	400.559	5
5.954	405.312	5
5.9769	405.312	5
5.9998	405.312	5
6.0227	405.312	5
6.0456	405.312	5
6.0685	414.818	5
6.0914	433.83	5
6.1143	471.855	5
6.1372	528.891	5
6.1601	562.162	5
6.183	590.68	5
6.2059	604.939	5
6.2288	614.445	5
6.2517	628.705	8
6.2746	638.211	8
6.2975	642.964	8
6.3204	647.717	8
6.3433	652.47	8
6.3662	657.223	8
6.3891	657.223	8
6.412	652.47	8
6.4349	652.47	8
6.4578	652.47	8
6.4807	652.47	8
6.5036	652.47	8
6.5265	657.223	8
6.5494	657.223	8
6.5723	657.223	8
6.5952	652.47	8
6.6181	647.717	8
6.641	647.717	8
6.6639	647.717	8
6.6868	652.47	8
6.7097	652.47	8
6.7326	647.717	8
6.7555	647.717	8
6.7784	652.47	8
6.8013	647.717	8
6.8242	633.458	8
6.8471	623.952	8
6.87	619.199	7
6.8929	609.692	7
6.9158	600.186	7
6.9387	590.68	7
6.9616	581.174	7
6.9845	581.174	7
7.0074	585.927	7
7.0303	585.927	7
7.0532	585.927	7
7.0761	585.927	7
7.099	590.68	7
7.1219	595.433	7
7.1448	600.186	7
7.1677	609.692	7
7.1906	609.692	7
7.2135	609.692	7
7.2364	604.939	7
7.2593	600.186	7
7.2822	585.927	7
7.3051	562.162	7
7.328	543.15	7
7.3509	519.385	7
7.3738	495.62	7
7.3967	462.349	7
7.4196	429.077	7
7.4425	391.053	7
7.4654	348.276	7
7.4883	300.746	1
7.5112	257.968	1
7.5341	200.932	1
7.557	139.143	1
7.5799	86.8593	1
7.6028	82.1062	1
7.6257	129.637	1
7.6486	158.155	1
7.6715	186.673	1
7.6944	205.685	1
7.7173	215.191	1
7.7402	224.697	1
7.7631	224.697	1
7.786	229.45	1
7.8089	234.203	1
7.8318	234.203	1
7.8547	238.956	1
7.8776	238.956	1
7.9005	238.956	1
7.9234	238.956	1
7.9463	243.709	1
7.9692	243.709	4
7.9921	243.709	4
8.015	243.709	4
8.0379	243.709	4
8.0608	243.709	4
8.0837	253.215	4
8.1066	267.474	4
8.1295	276.98	4
8.1524	281.733	4
8.1753	286.486	4
8.1982	291.24	4
8.2211	295.993	4
8.244	295.993	4
8.2669	291.24	4
8.2898	291.24	4
8.3127	291.24	4
8.3356	291.24	4
8.3585	286.486	4
8.3814	286.486	4
8.4043	286.486	4
8.4272	276.98	4
8.4501	272.227	4
8.473	262.721	4
8.4959	253.215	4
8.5188	248.462	4
8.5417	248.462	4
8.5646	248.462	4
8.5875	248.462	3
8.6104	253.215	3
8.6333	253.215	3
8.6562	248.462	3
8.6791	248.462	3
8.702	248.462	3
8.7249	243.709	3
8.7478	243.709	3
8.7707	243.709	3
8.7936	243.709	3
8.8165	243.709	3
8.8394	243.709	3
8.8623	243.709	3
8.8852	243.709	3
8.9081	243.709	3
8.931	248.462	3
8.9539	243.709	3
8.9768	243.709	3
8.9997	238.956	3
9.0226	238.956	3
9.0455	238.956	3
9.0684	238.956	2
9.0913	243.709	2
9.1142	243.709	2
9.1371	243.709	2
9.16	248.462	2
9.1829	248.462	2
9.2058	243.709	2
9.2287	243.709	2
9.2516	238.956	2
9.2745	238.956	2
9.2974	238.956	2
9.3203	238.956	2
9.3432	238.956	2
9.3661	238.956	2
9.389	238.956	2
9.4119	243.709	2
9.4348	238.956	2
9.4577	243.709	2
9.4806	253.215	2
9.5035	267.474	2
9.5264	281.733	2
9.5493	348.276	2
9.5722	419.571	2
9.5951	490.867	2
9.618	552.656	2
9.6409	590.68	2
9.6638	609.692	2
9.6867	628.705	8
9.7096	638.211	8
9.7325	652.47	8
9.7554	661.976	8
9.7783	671.482	8
9.8012	676.235	8
9.8241	676.235	8
9.847	676.235	8
9.8699	676.235	8
9.8928	676.235	8
9.9157	671.482	8
9.9386	671.482	8
9.9615	671.482	8
9.9844	671.482	8
10.0073	671.482	8
10.0302	666.729	8
10.0531	666.729	8
10.076	666.729	8
10.0989	666.729	8
10.1218	666.729	8
10.1447	666.729	8
10.1676	666.729	8
10.1905	666.729	8
10.2134	666.729	8
10.2363	666.729	8
10.2592	661.976	8
10.2821	661.976	8
10.305	661.976	7
10.3279	657.223	7
10.3508	657.223	7
10.3737	652.47	7
10.3966	652.47	7
10.4195	652.47	7
10.4424	647.717	7
10.4653	647.717	7
10.4882	647.717	7
10.5111	647.717	7
10.534	642.964	7
10.5569	647.717	7
10.5798	647.717	7
10.6027	647.717	7
10.6256	642.964	7
10.6485	642.964	7
10.6714	642.964	7
10.6943	642.964	7
10.7172	642.964	7
10.7401	642.964	7
10.763	633.458	7
10.7859	628.705	7
10.8088	623.952	6
10.8317	619.199	6
10.8546	609.692	6
10.8775	600.186	6
10.9004	595.433	6
10.9233	595.433	6
10.9462	595.433	6
10.9691	590.68	6
10.992	590.68	6
11.0149	590.68	6
11.0378	585.927	6
11.0607	585.927	6
11.0836	581.174	6
11.1065	581.174	6
11.1294	576.421	6
11.1523	566.915	6
11.1752	552.656	6
11.1981	533.644	6
11.221	514.632	6
11.2439	490.867	6
11.2668	467.102	6
11.2897	443.336	6
11.3126	419.571	6
11.3355	386.3	6
11.3584	353.029	6
11.3813	319.758	6
11.4042	281.733	1
11.4271	234.203	1
11.45	177.167	1
11.4729	124.884	1
11.4958	67.8472	1
11.5187	25.0699	1
11.5416	-12.9543	1
11.5645	-27.2134	1
11.5874	6.05778	1
11.6103	63.0941	1
11.6332	115.377	1
11.6561	158.155	1
11.679	186.673	1
11.7019	205.685	1
11.7248	219.944	1
11.7477	229.45	1
11.7706	229.45	1
11.7935	229.45	1
11.8164	229.45	1
11.8393	229.45	1
11.8622	224.697	1
11.8851	224.697	1
11.908	219.944	4
11.9309	224.697	4
11.9538	234.203	4
11.9767	253.215	4
11.9996	272.227	4
12.0225	286.486	4
12.0454	300.746	4
12.0683	310.252	4
12.0912	310.252	4
12.1141	315.005	4
12.137	310.252	4
12.1599	305.499	4
12.1828	291.24	4
12.2057	286.486	4
12.2286	281.733	4
12.2515	276.98	4
12.2744	272.227	4
12.2973	267.474	4
12.3202	272.227	4
12.3431	276.98	4
12.366	281.733	4
12.3889	286.486	4
12.4118	291.24	4
12.4347	300.746	4
12.4576	319.758	4
12.4805	338.77	4
12.5034	357.782	4
12.5263	372.041	5
12.5492	381.547	5
12.5721	391.053	5
12.595	400.559	5
12.6179	410.065	5
12.6408	419.571	5
12.6637	429.077	5
12.6866	438.583	5
12.7095	438.583	5
12.7324	438.583	5
12.7553	433.83	5
12.7782	433.83	5
12.8011	438.583	5
12.824	438.583	5
12.8469	438.583	5
12.8698	433.83	5
12.8927	433.83	5
12.9156	443.336	5
12.9385	462.349	5
12.9614	481.361	5
12.9843	500.373	5
13.0072	514.632	6
13.0301	524.138	6
13.053	538.397	6
13.0759	543.15	6
13.0988	543.15	6
13.1217	547.903	6
13.1446	547.903	6
13.1675	543.15	6
13.1904	538.397	6
13.2133	528.891	6
13.2362	524.138	6
13.2591	524.138	6
13.282	528.891	6
13.3049	533.644	6
13.3278	538.397	6
13.3507	543.15	6
13.3736	543.15	6
13.3965	547.903	6
13.4194	543.15	6
13.4423	543.15	6
13.4652	562.162	6
13.4881	581.174	6
13.511	595.433	6
13.5339	609.692	6
13.5568	619.199	6
13.5797	633.458	6
13.6026	642.964	6
13.6255	647.717	8
13.6484	652.47	8
13.6713	657.223	8
13.6942	661.976	8
13.7171	661.976	8
13.74	666.729	8
13.7629	666.729	8
13.7858	666.729	8
13.8087	666.729	8
13.8316	666.729	8
13.8545	666.729	8
13.8774	666.729	8
13.9003	671.482	8
13.9232	671.482	8
13.9461	671.482	8
13.969	676.235	8
13.9919	676.235	8
14.0148	676.235	8
14.0377	680.988	8
14.0606	680.988	8
14.0835	680.988	8
14.1064	676.235	8
14.1293	666.729	8
14.1522	652.47	8
14.1751	623.952	8
14.198	600.186	8
14.2209	581.174	8
14.2438	552.656	2
14.2667	505.126	2
14.2896	452.842	2
14.3125	395.806	2
14.3354	348.276	2
14.3583	310.252	2
14.3812	272.227	2
14.4041	238.956	2
14.427	219.944	2
14.4499	210.438	2
14.4728	200.932	2
14.4957	191.426	2
14.5186	172.414	2
14.5415	158.155	2
14.5644	158.155	2
14.5873	196.179	2
14.6102	262.721	2
14.6331	324.511	2
14.656	386.3	2
14.6789	433.83	2
14.7018	467.102	2
14.7247	495.62	6
14.7476	514.632	6
14.7705	528.891	6
14.7934	538.397	6
14.8163	547.903	6
14.8392	562.162	6
14.8621	571.668	6
14.885	581.174	6
14.9079	590.68	6
14.9308	595.433	6
14.9537	595.433	6
14.9766	600.186	6
14.9995	600.186	6
15.0224	604.939	6
15.0453	604.939	6
15.0682	600.186	6
15.0911	600.186	6
15.114	600.186	6
15.1369	600.186	6
15.1598	595.433	6
15.1827	590.68	6
15.2056	576.421	6
15.2285	562.162	6
15.2514	538.397	6
15.2743	519.385	6
15.2972	500.373	6
15.3201	476.608	6
15.343	443.336	1
15.3659	395.806	1
15.3888	348.276	1
15.4117	295.993	1
15.4346	248.462	1
15.4575	205.685	1
15.4804	162.908	1
15.5033	110.624	1
15.5262	63.0941	1
15.5491	48.835	1
15.572	91.6123	1
15.5949	139.143	1
15.6178	172.414	1
15.6407	200.932	1
15.6636	219.944	1
15.6865	238.956	1
15.7094	248.462	1
15.7323	257.968	1
15.7552	295.993	1
15.7781	362.535	1
15.801	433.83	1
15.8239	500.373	8
15.8468	552.656	8
15.8697	590.68	8
15.8926	619.199	8
15.9155	638.211	8
15.9384	647.717	8
15.9613	647.717	8
15.9842	652.47	8
16.0071	652.47	8
16.03	652.47	8
16.0529	652.47	8
16.0758	652.47	8
16.0987	652.47	8
16.1216	647.717	8
16.1445	647.717	8
16.1674	647.717	8
16.1903	652.47	8
16.2132	652.47	8
16.2361	647.717	8
16.259	647.717	8
16.2819	647.717	8
16.3048	647.717	8
16.3277	647.717	8
16.3506	642.964	8
16.3735	642.964	8
16.3964	642.964	8
16.4193	638.211	8
16.4422	638.211	4
16.4651	623.952	4
16.488	609.692	4
16.5109	585.927	4
16.5338	557.409	4
16.5567	533.644	4
16.5796	505.126	4
16.6025	457.596	4
16.6254	395.806	4
16.6483	334.017	4
16.6712	300.746	4
16.6941	300.746	4
16.717	300.746	4
16.7399	300.746	4
16.7628	300.746	4
16.7857	300.746	4
16.8086	300.746	4
16.8315	305.499	4
16.8544	300.746	4
16.8773	305.499	4
16.9002	305.499	4
16.9231	329.264	4
16.946	357.782	4
16.9689	381.547	4
16.9918	410.065	4
17.0147	438.583	4
17.0376	467.102	4
17.0605	486.114	6
17.0834	505.126	6
17.1063	524.138	6
17.1292	533.644	6
17.1521	547.903	6
17.175	552.656	6
17.1979	552.656	6
17.2208	547.903	6
17.2437	543.15	6
17.2666	543.15	6
17.2895	543.15	6
17.3124	543.15	6
17.3353	543.15	6
17.3582	547.903	6
17.3811	547.903	6
17.404	552.656	6
17.4269	562.162	6
17.4498	576.421	6
17.4727	595.433	6
17.4956	609.692	6
17.5185	623.952	6
17.5414	628.705	8
17.5643	633.458	8
17.5872	638.211	8
17.6101	638.211	8
17.633	642.964	8
17.6559	647.717	8
17.6788	647.717	8
17.7017	647.717	8
17.7246	652.47	8
17.7475	652.47	8
17.7704	657.223	8
17.7933	657.223	8
17.8162	657.223	8
17.8391	657.223	8
17.862	657.223	8
17.8849	661.976	8
17.9078	666.729	8
17.9307	666.729	8
17.9536	666.729	8
17.9765	666.729	8
17.9994	666.729	8
18.0223	657.223	8
18.0452	642.964	8
18.0681	619.199	8
18.091	595.433	8
18.1139	571.668	8
18.1368	547.903	8
18.1597	509.879	1
18.1826	467.102	1
18.2055	391.053	1
18.2284	334.017	1
18.2513	291.24	1
18.2742	253.215	1
18.2971	210.438	1
18.32	172.414	1
18.3429	77.3532	1
18.3658	10.8108	1
18.3887	-3.44828	1
18.4116	25.0699	1
18.4345	91.6123	1
18.4574	162.908	1
18.4803	234.203	1
18.5032	300.746	1
18.5261	372.041	1
18.549	443.336	1
18.5719	495.62	1
18.5948	533.644	1
18.6177	547.903	1
18.6406	566.915	1
18.6635	581.174	7
18.6864	590.68	7
18.7093	600.186	7
18.7322	609.692	7
18.7551	614.445	7
18.778	614.445	7
18.8009	614.445	7
18.8238	614.445	7
18.8467	614.445	7
18.8696	614.445	7
18.8925	614.445	7
18.9154	614.445	7
18.9383	614.445	7
18.9612	614.445	7
18.9841	614.445	7
19.007	614.445	7
19.0299	614.445	7
19.0528	614.445	7
19.0757	619.199	7
19.0986	619.199	7
19.1215	614.445	7
19.1444	609.692	7
19.1673	590.68	7
19.1902	566.915	7
19.2131	543.15	7
19.236	524.138	7
19.2589	505.126	1
19.2818	462.349	1
19.3047	410.065	1
19.3276	348.276	1
19.3505	295.993	1
19.3734	262.721	1
19.3963	219.944	1
19.4192	162.908	1
19.4421	72.6002	1
19.465	10.8108	1
19.4879	-22.4604	1
19.5108	-27.2134	1
19.5337	-31.9664	1
19.5566	-31.9664	1
19.5795	-41.4725	1
19.6024	-46.2255	1
19.6253	-46.2255	1
19.6482	-50.9786	1
19.6711	-50.9786	1
19.694	-46.2255	1
19.7169	-27.2134	1
19.7398	20.3169	1
19.7627	91.6123	1
19.7856	162.908	1
19.8085	229.45	1
19.8314	291.24	1
19.8543	334.017	1
19.8772	362.535	5
19.9001	381.547	5
19.923	395.806	5
19.9459	410.065	5
19.9688	424.324	5
19.9917	433.83	5
20.0146	443.336	5
20.0375	452.842	5
20.0604	462.349	5
20.0833	471.855	5
20.1062	476.608	5
20.1291	471.855	5
20.152	471.855	5
20.1749	471.855	5
20.1978	471.855	5
20.2207	467.102	5
20.2436	457.596	5
20.2665	443.336	5
20.2894	429.077	5
20.3123	410.065	5
20.3352	386.3	5
20.3581	362.535	5
20.381	343.523	3
20.4039	319.758	3
20.4268	286.486	3
20.4497	248.462	3
20.4726	205.685	3
20.4955	162.908	3
20.5184	143.896	3
20.5413	139.143	3
20.5642	139.143	3
20.5871	143.896	3
20.61	148.649	3
20.6329	158.155	3
20.6558	172.414	3
20.6787	181.92	3
20.7016	186.673	3
20.7245	186.673	3
20.7474	186.673	3
20.7703	191.426	3
20.7932	200.932	3
20.8161	210.438	3
20.839	267.474	3
20.8619	338.77	3
20.8848	405.312	3
20.9077	471.855	3
20.9306	519.385	3
20.9535	552.656	3
20.9764	571.668	8
20.9993	585.927	8
21.0222	595.433	8
21.0451	609.692	8
21.068	619.199	8
21.0909	628.705	8
21.1138	628.705	8
21.1367	628.705	8
21.1596	628.705	8
21.1825	628.705	8
21.2054	628.705	8
21.2283	623.952	8
21.2512	623.952	8
21.2741	623.952	8
21.297	623.952	8
21.3199	619.199	8
21.3428	614.445	8
21.3657	614.445	8
21.3886	614.445	8
21.4115	609.692	8
21.4344	609.692	8
21.4573	604.939	8
21.4802	600.186	4
21.5031	595.433	4
21.526	590.68	4
21.5489	576.421	4
21.5718	557.409	4
21.5947	533.644	4
21.6176	509.879	4
21.6405	490.867	4
21.6634	452.842	4
21.6863	405.312	4
21.7092	353.029	4
21.7321	305.499	4
21.755	276.98	4
21.7779	267.474	4
21.8008	262.721	4
21.8237	262.721	4
21.8466	267.474	4
21.8695	272.227	4
21.8924	286.486	4
21.9153	310.252	4
21.9382	357.782	4
21.9611	424.324	4
21.984	467.102	4
22.0069	500.373	4
22.0298	524.138	4
22.0527	543.15	4
22.0756	552.656	4
22.0985	566.915	8
22.1214	576.421	8
22.1443	585.927	8
22.1672	595.433	8
22.1901	595.433	8
22.213	595.433	8
22.2359	595.433	8
22.2588	595.433	8
22.2817	595.433	8
22.3046	595.433	8
22.3275	600.186	8
22.3504	600.186	8
22.3733	595.433	8
22.3962	590.68	8
22.4191	590.68	8
22.442	590.68	8
22.4649	590.68	8
22.4878	590.68	8
22.5107	595.433	8
22.5336	595.433	8
22.5565	595.433	8
22.5794	590.68	8
22.6023	590.68	8
22.6252	585.927	8
22.6481	585.927	8
22.671	581.174	8
22.6939	581.174	8
22.7168	576.421	6
22.7397	571.668	6
22.7626	566.915	6
22.7855	557.409	6
22.8084	547.903	6
22.8313	538.397	6
22.8542	528.891	6
22.8771	533.644	6
22.9	533.644	6
22.9229	533.644	6
22.9458	538.397	6
22.9687	538.397	6
22.9916	533.644	6
23.0145	533.644	6
23.0374	533.644	6
23.0603	533.644	6
23.0832	543.15	6
23.1061	552.656	6
23.129	562.162	6
23.1519	571.668	6
23.1748	581.174	6
