# Supplementary material for: Isotropic shrinkage of patterned vacancies enables three-dimensional nanoprecise metastructures for visible light applications
Source: Nat Photonics. 2026 May 12;20(6):653–63. doi: 10.1038/s41566-026-01896-1 (PMC13241318; doi:10.1038/s41566-026-01896-1)
Supplement: Supplementary file 6 — Intensity output data in Fig. 6a and t-SNE data in Fig. 6b. [file 41566_2026_1896_MOESM6_ESM.xlsx]

## Sheet: 6a
INPUT #	ANS_1	ANS_5	ANS_6	ANS_7
1 design	1	0.489073	0.49714	0.548878
#1-1	1	0.57263	0.592281	0.707253
#1-2	1	0.532246	0.650768	0.673033
#1-3	1	0.571353	0.759449	0.641999
AVE1	1	0.558743	0.667499	0.674095
STD1	0	0.022956	0.0848306	0.0326397
INPUT #	ANS_1	ANS_5	ANS_6	ANS_7
5 design	0.834075	1	0.714681	0.871748
#5-1	0.722768	1	0.702672	0.740123
#5-2	0.624656	1	0.440116	0.68516
#5-3	0.523614	1	0.785332	0.500819
AVE5	0.623679	1	0.642706	0.642034
STD5	0.0995807	0	0.180251	0.125346
INPUT #	ANS_1	ANS_5	ANS_6	ANS_7
6 deisgn	0.766043	0.7659	1	0.687355
#6-1	0.588998	0.694456	1	0.758016
#6-2	0.606907	0.570549	1	0.741965
#6-3	0.344025	0.556337	1	0.532747
AVE6	0.51331	0.607114	1	0.677576
STD6	0.146878	0.0759734	0	0.125682
INPUT #	ANS_1	ANS_5	ANS_6	ANS_7
7 design	0.558266	0.616347	0.513628	1
#7-1	0.567452	0.659243	0.611849	1
#7-2	0.749209	0.483885	0.549353	1
#7-3	0.742925	0.592384	0.752556	1
AVE7	0.686528	0.578504	0.637919	1
STD7	0.103171	0.0884994	0.10408	0

## Sheet: 6b
Experiments				Numerical predictions
t-SNE 1	t-SNE 2	Label		t-SNE 1	t-SNE 2	Label
-12.0568	21.0287	"1"		-12.1053	23.9504	"1"
-11.1749	21.6144	"1"		-13.3111	23.8697	"1"
-10.1841	20.9099	"1"		-11.3834	19.3271	"1"
-9.68902	8.46297	"5"		-11.0472	17.5011	"1"
-10.7404	6.9075	"5"		-12.782	22.7889	"1"
-8.19545	7.36223	"5"		-10.4625	9.50253	"5"
-19.826	-13.378	"6"		-10.8278	10.9034	"5"
-20.4647	-12.6217	"6"		-10.3776	12.7673	"5"
-20.3321	-10.7388	"6"		-11.5924	9.29033	"5"
30.0545	-6.3576	"7"		-9.89151	11.3825	"5"
31.3091	-9.95214	"7"		-18.1881	-12.3936	"6"
29.62	-9.40984	"7"		-17.1144	-12.4988	"6"
				-16.618	-13.7172	"6"
				-16.7744	-15.0364	"6"
				-17.6404	-14.2899	"6"
				32.2078	-7.4574	"7"
				31.0248	-6.84058	"7"
				32.8211	-6.45622	"7"
				31.7111	-5.75648	"7"
				29.2431	-7.71484	"7"
